# Supplementary material for: Comprehensive analysis of RNA–chromatin, RNA–, and DNA–protein interactions
Source: NAR Genom Bioinform. 2025 Feb 24;7(1):lqaf010. doi: 10.1093/nargab/lqaf010 (PMC11850300; doi:10.1093/nargab/lqaf010)
Supplement: lqaf010_Supplemental_Files [file lqaf010_supplemental_files.zip]

Archive with 2 entries (2 files):
- Khlebnikov_Suppl_Materials_R2.pdf
- Khlebnikov_Suppl_Notes_R3.pdf
